# Supplementary material for: Morphometric Characterization and Zoometric Indices of High-Andean Creole Cows from Southern Peru
Source: Vet Sci. 2025 Aug 20;12(8):782. doi: 10.3390/vetsci12080782 (PMC12390703; doi:10.3390/vetsci12080782)
Supplement: Supplementary file 1 [file vetsci-12-00782-s001.zip]

Archive with 1 entries (1 files):
- vetsci-3670317-supplementary.pdf
